# Supplementary material for: Loss of Gap Junction Delta-2 (GJD2) gene orthologs leads to refractive error in zebrafish
Source: Commun Biol. 2021 Jun 3;4:676. doi: 10.1038/s42003-021-02185-z (PMC8175550; doi:10.1038/s42003-021-02185-z)
Supplement: Supplementary file 4 — Supplementary Data S1 [file 42003_2021_2185_MOESM4_ESM.xlsx]

## Sheet: Sheet1
Supplementary Data S1: gjd2a (Cx35.5) mutant at 1.5-3mpf
Age (mpf)	Ocular component	Mean	SEM WT	Mean	SEM gjd2a-/-	β-coefficient	SE	P-value	Effect (%)
		WT (µm)		gjd2a-/- (µm)
1.5	AL	866.813	7.655	820.063	6.345	-46.75	14.028	0.0009	-5.393
	Cornea	20.461	0.497	23.068	0.519	2.607	0.766	0.0007	12.741
	ACD	5.119	0.386	6.863	0.426	1.744	0.575	0.0024	34.069
	Lens	521.64	4.468	493.81	3.908	-27.83	8.471	0.001	-5.335
	VCD	185.87	3.36	157.573	2.855	-28.297	5.537	3.21e-07	-15.224
	Retina	133.723	1.331	138.748	1.46	5.026	2.518	0.046	3.759
	RPE	23.981	0.567	27.313	0.824	3.332	1.219	0.0063	13.894
	Body length	14244	159.985	14393	121.475	149	287.796	0.6076	1.046
2	AL	1116.43	4.932	1068.92	5.279	-47.503	10.026	2.16e-06	-4.255
	Cornea	24.318	0.52	24.139	0.468	-0.178	0.778	0.8189	-0.732
	ACD	3.36	0.315	8.266	0.804	4.907	0.864	1.35e-08	146.042
	Lens	676.212	2.733	643.916	2.931	-32.295	5.682	1.31e-08	-4.776
	VCD	279.73	2.461	256.832	3.036	-22.898	4.378	1.69e-07	-8.186
	Retina	132.806	1.102	135.768	1.015	2.962	1.712	0.0836	2.23
	RPE	29.231	0.616	33.996	0.751	4.765	0.988	1.43e-06	16.301
	Body length	17487	59.256	17705.5	66.865	218.5	128.002	0.096	1.249
3	AL	1100.13	6.305	1056.8	4.765	-43.328	10.974	0.0002	-3.938
	Cornea	26.866	0.517	25.959	0.607	-0.907	0.797	0.2554	-3.376
	ACD	6.019	0.671	7.426	0.834	1.406	1.156	0.2239	23.359
	Lens	744.898	3.945	719.185	2.588	-25.713	6.665	0.0001	-3.452
	VCD	322.347	2.843	304.232	2.649	-18.114	4.367	3.35e-05	-5.619
	Retina	131.593	0.994	132.849	0.913	1.256	1.489	0.3988	0.954
	RPE	28.569	0.582	37.2	0.756	8.631	1.14	3.64e-14	30.211
	Body length	19470.5	83.383	19804.5	92.463	334	178.382	0.0689	1.715
