# Supplementary material for: Loss of Gap Junction Delta-2 (GJD2) gene orthologs leads to refractive error in zebrafish
Source: Commun Biol. 2021 Jun 3;4:676. doi: 10.1038/s42003-021-02185-z (PMC8175550; doi:10.1038/s42003-021-02185-z)
Supplement: Supplementary file 5 — Supplementary Data S2 [file 42003_2021_2185_MOESM5_ESM.xlsx]

## Sheet: Sheet1
Supplementary Data S2: gjd2b (Cx35.1) mutant at 1.5-3mpf
Age (mpf)	Ocular component	Mean	SEM WT	Mean	SEM gjd2b-/-	β-coefficient	SE	P-value	Effect (%)
		WT (µm)		gjd2b-/- (µm)
1.5	AL	936.296	8.596	956.609	7.361	20.313	14.294	0.1552	2.17
	Cornea	24.03	0.596	25.84	0.603	1.81	0.781	0.0202	7.532
	ACD	4.951	0.55	7.708	1.693	2.757	1.041	0.0081	55.686
	Lens	565.321	5.054	566.25	3.844	0.929	8.521	0.9131	0.164
	VCD	202.972	3.921	218.386	4.707	15.414	6.84	0.0242	7.594
	Retina	139.022	1.196	138.421	1.598	-0.601	2.073	0.7719	-0.432
	RPE	29.388	0.7	25.346	0.809	-4.042	1.172	0.0006	-13.754
	Body length	15735.5	147.224	15880.5	180.92	145	348.375	0.68	0.921
2	AL	998.12	7.696	986.607	10.779	-11.513	18.69	0.5379	-1.153
	Cornea	24.769	0.529	27.546	0.548	2.777	0.832	0.0008	11.212
	ACD	3.713	0.383	8.101	0.914	4.388	1.019	1.65e-05	118.179
	Lens	603.012	4.233	588.349	5.901	-14.664	10.374	0.1575	-2.432
	VCD	221.705	4.047	215.123	5.662	-6.582	9.019	0.4655	-2.969
	Retina	144.921	1.469	147.488	1.511	2.567	2.744	0.3494	1.771
	RPE	25.674	0.541	25.783	0.701	0.109	0.999	0.9129	0.425
	Body length	16248	122.411	16435.5	181.438	187.5	313.575	0.5534	1.154
3	AL	1198.26	9.015	1227.05	13.095	28.785	22.125	0.1932	2.402
	Cornea	26.129	0.513	29.87	0.607	3.741	0.83	6.5e-06	14.317
	ACD	5.907	0.648	9.564	0.852	3.657	1.07	0.0006	61.91
	Lens	724.296	4.822	729.924	8.024	5.628	13.233	0.6706	0.777
	VCD	292.531	5.201	308.564	6.572	16.033	10.397	0.123	5.481
	Retina	149.4	1.122	149.127	1.517	-0.273	2.234	0.9027	-0.183
	RPE	24.909	0.524	24.09	0.837	-0.819	1.043	0.432	-3.288
	Body length	21020.5	153.255	21005.5	101.64	-15	263.468	0.9549	-0.071
