# Supplementary material for: Loss of Gap Junction Delta-2 (GJD2) gene orthologs leads to refractive error in zebrafish
Source: Commun Biol. 2021 Jun 3;4:676. doi: 10.1038/s42003-021-02185-z (PMC8175550; doi:10.1038/s42003-021-02185-z)
Supplement: Supplementary file 6 — Supplementary Data S3 [file 42003_2021_2185_MOESM6_ESM.xlsx]

## Sheet: Sheet1
Supplementary Data S3: gjd2b (Cx35.1) mutant at 6mpf
Age (mpf)	Ocular component	Mean	SEM WT	Mean	SEM gjd2b-/-	β-coefficient	SE	P-value	Effect (%)
		WT (µm)		gjd2b-/- (µm)
6	AL	1148.39	8.596	1225.2	7.361	76.814	19.912	0.0002	6.689
	Cornea	27.569	0.596	31.033	0.603	3.464	1.286	0.0071	12.565
	ACD	6.337	0.55	16.926	1.693	10.589	2.299	4.09e-06	167.098
	Lens	772.292	5.054	820.308	3.844	48.016	11.775	4.55e-05	6.217
	VCD	342.188	3.921	356.933	4.707	14.744	9.561	0.123	4.309
	Retina	129.123	1.196	132.563	1.598	3.44	3.049	0.2593	2.664
	RPE	28.621	0.7	36.429	0.809	7.808	1.478	1.29e-07	27.281
	Body length	21073.3	147.224	21819.2	180.92	745.833	435.43	0.1008	3.539
