# Supplementary material for: Loss of Gap Junction Delta-2 (GJD2) gene orthologs leads to refractive error in zebrafish
Source: Commun Biol. 2021 Jun 3;4:676. doi: 10.1038/s42003-021-02185-z (PMC8175550; doi:10.1038/s42003-021-02185-z)
Supplement: Supplementary file 7 — Supplementary Data S4 [file 42003_2021_2185_MOESM7_ESM.xlsx]

## Sheet: Sheet1
Supplementary Data S4: Top 16 most differential genes
Cluster Name
Amacrine	gbx2	tfap2c	scrt1a	kctd15a	pax10	si:dkey-238o13.4.1	slc32a1	tspan18b	tfap2b	proca1	tfap2a	lhx9	tfap2e	gad2	LO018196.1	foxn4
Bipolar Neurons	neto1	cabp2b	gsg1l2a	nrn1lb	cntn1b	grik1a	FAM163A	mfsd2b	gsg1l	fezf2	cabp5b	si:ch73-256g18.2.4	CU929294.1	lrit1a	si:ch211-235p24.2	gnb3a
Cones	AL929048.1	si:dkeyp-57d7.4	kcnv2b	cnga3b	CT573282.1	gucy2d	si:dkeyp-13a3.10	aipl2	ppa1a	ankrd33aa	ankrd33ab	zgc:172302	si:dkey-206f10.1	cngb3	slc1a8a	rpgra
Horizontal	gja10bl (cx52.6)	mab21l3	gja9a (cx52.9)	rprmb	si:dkey-283b1.7	slc6a1l	si:ch211-48m9.1	gja10al (cx52.7)	si:ch211-276i12.4	kcnh6a	si:dkey-184p18.2	CABZ01114053.1	slc34a2a	btbd17a	si:ch211-48m9.1.1	si:dkey-174m14.3
RGC	inab	zgc:158291.3	irx4a	isl2b	atoh7	barhl1a	cxcr4b	pou4f2	prph	ebf2	tfap2d	her13	trim36	nrn1a	irx2a	alcamb
Rods	guca1a	gucy2f	unc119	zgc:162144	zdhhc2	si:ch211-195b15.7	alkal1	pde6b	grk1a	cplx4c	si:ch211-207j7.2	zgc:77752	aipl1	rom1a	guca1b	cabp4
Muller Glial	gja4 (cx39.4)	naalad2	CU929418	slc13a5a	ca14	abi3a	fgf8b	hyal6	ugt1b5	fgf24	rgl3a	si:ch211-145b13.5	sh2d3cb	ush1c	inhbab	slc43a2b
